# Supplementary material for: Development and Validation of Dietary Behavior Inventory—Surgery (DBI-S) in the Scope of International Post-Bariatric Surgery Guidelines and Recommendations
Source: Nutrients. 2022 Sep 7;14(18):3692. doi: 10.3390/nu14183692 (PMC9504912; doi:10.3390/nu14183692)
Supplement: Supplementary file 1 [file nutrients-14-03692-s001.zip]

Archive with 1 entries (1 files):
- nutrients-1887083-supplementary.pdf
